# Supplementary material for: Estimating the Cost-Effectiveness of Switching to Higher-Valency Pediatric Pneumococcal Conjugate Vaccines in the United Kingdom
Source: Vaccines (Basel). 2023 Jun 28;11(7):1168. doi: 10.3390/vaccines11071168 (PMC10386052; doi:10.3390/vaccines11071168)
Supplement: Supplementary file 1 [file vaccines-11-01168-s001.zip]

Archive with 1 entries (1 files):
- vaccines-2439974-supplementary.pdf
